# Supplementary material for: Correlated levels of cerebrospinal fluid pathogenic proteins in drug-naïve Parkinson’s disease
Source: BMC Neurol. 2019 Jun 4;19:113. doi: 10.1186/s12883-019-1346-y (PMC6549316; doi:10.1186/s12883-019-1346-y)
Supplement: Supplementary file 1 — All data used during this study. (XLSX 13 kb) [file 12883_2019_1346_MOESM1_ESM.xlsx]

## Sheet: Sheet1
Case	Age (years old)	Education (years)	Duration from symptom onset (years)	UPDRS	UPDRS	UPDRS	UPDRS	UPDRS	UPDRS	MoCA	COGNISTAT	COGNISTAT	COGNISTAT	COGNISTAT	COGNISTAT	COGNISTAT	COGNISTAT	COGNISTAT	COGNISTAT	COGNISTAT	CSF level	CSF level	CSF level	CSF level	CSF level
				part III	Tremor	Gait	Rigidity	Postural instability	Bradykinesia	Total score	Orientation	Attention	Language-comprehension	Language-repetition	Language-naming	Construction	Memory	Calculation	Similarity	Judgement	Total αS (pg/ml)	O-αS (RLU/s)	Total tau (pg/ml)	Aβ1-42 (pg/ml)	P-tau181p (pg/ml)
1	77	12	1	10	10	3	0	0	0	22	8	3	7	8	10	7	6	10	9	10	1864.83	100912	61.7	219.9	17.4
2	67	12	2	22	6	2	3	1	5	22	10	10	10	11	10	9	9	10	11	12	1932.95	121735	40.9	633.2	17.4
3	52	16	3	15	4	1	6	1	3	28	Not performed	Not performed	Not performed	Not performed	Not performed	Not performed	Not performed	Not performed	Not performed	Not performed	1172.02	134988	26.1	521.6	12.8
4	64	12	0	Not performed	Not performed	Not performed	Not performed	Not performed	Not performed	22	Not performed	Not performed	Not performed	Not performed	Not performed	Not performed	Not performed	Not performed	Not performed	Not performed	573.377	91413.8	11.2	206.4	5.8
5	84	12	0	5	3	1	1	1	0	28	10	8	7	8	7	7	10	10	8	9	1925.52	112819	43.9	642.3	18.6
6	79	3	0	14	6	1	2	2	3	18	9	3	10	7	10	6	5	4	8	11	3035.1	129275	72.2	724.5	18.4
7	73	16	3	14	0	2	0	3	7	27	Not performed	Not performed	Not performed	Not performed	Not performed	Not performed	Not performed	Not performed	Not performed	Not performed	1166.04	113917	27.2	434	13.1
8	83	12	1	28	4	4	5	4	12	26	9	6	10	8	10	9	10	10	10	10	1578.97	118349	29.3	522.9	11.1
9	47	9	2	Not performed	Not performed	Not performed	Not performed	Not performed	Not performed	Not performed	10	8	10	9	7	7	10	10	9	7	696.331	161685	12.4	254.4	9
10	79	9	1	27	1	5	3	5	16	11	6	1	1	4	5	7	6	6	8	9	964.486	121257	24.2	477	<5.7
11	76	9	1	16	3	4	3	4	6	9	6	10	1	4	7	4	7	2	6	8	858.962	74867	14.6	243.2	13.1
12	76	12	1	29	6	6	3	4	11	Not performed	Not performed	Not performed	Not performed	Not performed	Not performed	Not performed	Not performed	Not performed	Not performed	Not performed	660.31	92808.8	15.6	271.9	10.6
13	75	9	1	19	2	4	3	1	9	20	8	10	10	7	10	5	6	6	9	8	1428.42	84262.2	30	449.8	13.7
14	57	16	2	31	1	1	10	6	10	Not performed	Not performed	Not performed	Not performed	Not performed	Not performed	Not performed	Not performed	Not performed	Not performed	Not performed	1066.45	89299	41.4	451	5.8
15	70	16	0	5	2	0	1	1	2	22	10	3	10	11	9	8	7	10	9	10	1828.54	127835	40.5	576.3	13
16	62	9	1	30	0	4	7	6	13	27	10	10	10	11	10	7	7	10	10	10	926.279	99758.6	16.3	360.1	10.7
17	81	14	3	6	3	0	2	0	2	26	8	10	10	11	10	8	9	10	11	12	1570.55	137671	33.8	521.3	13.1
18	69	16	1	13	0	1	1	2	6	25	9	10	10	11	10	9	9	10	9	10	1927.21	80070.2	41.7	390.8	16.1
19	75	12	1	13	0	2	2	1	7	16	10	1	10	8	9	6	6	6	8	10	1058.97	112881	27.5	241.4	29.7
20	82	12	5	Not performed	Not performed	Not performed	Not performed	Not performed	Not performed	14	Not performed	Not performed	Not performed	Not performed	Not performed	Not performed	Not performed	Not performed	Not performed	Not performed	1466.25	93529	41.4	307.7	24
21	73	11	0	10	2	1	4	1	1	21	10	1	10	8	10	6	7	10	10	10	1659.12	93620	37.9	346.4	12.8
22	71	16	2	14	2	1	3	3	4	15	Not performed	Not performed	Not performed	Not performed	Not performed	Not performed	Not performed	Not performed	Not performed	Not performed	1797.19	91606.3	49.6	237.6	29.9
23	81	16	0	10	3	3	1	1	6	28	10	3	10	10	10	11	9	10	9	11	2150.58	89132.2	45.1	638.6	16
24	78	12	0	19	0	7	5	5	6	26	Not performed	Not performed	Not performed	Not performed	Not performed	Not performed	Not performed	Not performed	Not performed	Not performed	3386.89	100167	93.9	710.4	21
25	75	9	1	24	0	5	4	4	10	22	9	3	10	11	10	8	7	10	10	10	1404.08	93659.9	92.1	282.6	<5.7
26	71	12	1	19	0	1	2	2	12	20	8	10	10	6	7	8	8	10	9	10	1536.69	109164	33.2	505.1	12.7
27	76	16	1	7	4	0	2	0	2	26	10	10	10	11	10	11	5	10	10	10	1331.4	112847	32	361.4	15.7
